# Supplementary material for: Hybrid Immunity and the Incidence of SARS-CoV-2 Reinfections during the Omicron Era in Frontline Healthcare Workers
Source: Vaccines (Basel). 2024 Jun 19;12(6):682. doi: 10.3390/vaccines12060682 (PMC11209586; doi:10.3390/vaccines12060682)
Supplement: Supplementary file 1 [file vaccines-12-00682-s001.zip]

Archive with 2 entries (2 files):
- Supplemental Data S1.pdf
- Supplemmental Data S2.pdf
